# Supplementary material for: Co-Loading of Temozolomide and Curcumin into a Calix[4]arene-Based Nanocontainer for Potential Combined Chemotherapy: Binding Features, Enhanced Drug Solubility and Stability in Aqueous Medium
Source: Nanomaterials (Basel). 2021 Nov 2;11(11):2930. doi: 10.3390/nano11112930 (PMC8623626; doi:10.3390/nano11112930)
Supplement: Supplementary file 1 [file nanomaterials-11-02930-s001.zip]

Archive with 1 entries (1 files):
- nanomaterials-1404648-supplementary.pdf
